# Supplementary material for: Cultivar-specific volatile profiles in Passiflora edulis determine thrips (Frankliniella intonsa) feeding preferences
Source: Front Plant Sci. 2025 Sep 11;16:1667805. doi: 10.3389/fpls.2025.1667805 (PMC12460472; doi:10.3389/fpls.2025.1667805)
Supplement: Supplementary Data Sheet 1 — Relative abundance of differential volatile metabolites. [file Table2.xlsx]

## Sheet: heatmap_Compounds
Compounds	MIYU1	MIYU2	MIYU3	MIYU4	MIYU5	MIYU6	QINMI1	QINMI2	QINMI3	QINMI4	QINMI5	QINMI6
BenzAldehyde	0.984689	1.24283	0.350019	0.975917	0.779557	1.20237	-0.624147	-0.665211	-0.998815	-1.17274	-1.05623	-1.01824
(R)-(+)-1-(p-Tolyl)ethylAmine	1.2278	1.67738	0.695735	0.543524	0.345938	0.893034	-0.991867	-0.874414	-1.10774	-0.584692	-0.904721	-0.919978
Pentanoic Acid, 2-methyl-	0.971945	1.2983	0.380907	0.966947	0.743639	1.17822	-0.624752	-0.690099	-0.988843	-1.17024	-1.0473	-1.01872
Hexanal	0.481675	1.94929	0.669857	0.5661	0.753673	0.919976	-0.830609	-0.983487	-0.973762	-0.895455	-0.874774	-0.782479
Glycerin	0.97505	1.32051	0.320361	0.972951	0.741418	1.17979	-0.617642	-0.662758	-0.987552	-1.17847	-1.04838	-1.01528
3-Hexen-1-ol, (Z)-	-0.950686	-0.974441	-0.950384	-0.964428	-0.950148	-0.916656	0.650797	0.96852	1.04928	0.870092	1.09861	1.06945
Cyclohexanol, 1-methyl-4-(1-methylethylidene)-	1.20202	1.5967	0.734429	0.599476	0.360538	0.950378	-0.985137	-0.872931	-1.12601	-0.625453	-0.9295	-0.904516
3-Hexen-1-ol, (E)-	-0.95373	-0.95373	-0.95373	-0.95373	-0.95373	-0.95373	0.700772	1.00766	1.00392	0.933423	1.05645	1.02016
E-1-Methoxy-4-hexene	0.371285	1.89496	0.646715	0.503804	0.86609	1.03498	-0.803262	-1.03957	-0.930856	-0.963183	-0.854042	-0.726912
2-Hexanol	0.48535	1.94767	0.651355	0.551979	0.765686	0.935842	-0.824626	-0.995173	-0.956981	-0.896402	-0.880737	-0.783959
Benzoic acid, ethyl ester	0.661751	1.2395	0.578598	0.959677	0.945254	1.24527	-0.873534	-1.03537	-0.789422	-0.962343	-0.951585	-1.0178
Benzoic acid, methyl ester	-1.10089	-1.00699	-1.11361	-0.92386	-0.661308	-0.784492	1.31553	0.45496	1.06855	1.0363	0.8915	0.824317
Octane	0.382715	1.84786	0.684341	0.515023	0.930796	1.00074	-0.839619	-1.0138	-0.959886	-0.933397	-0.872091	-0.742684
2-Hexanone	0.424277	1.84313	0.688824	0.565498	0.877311	0.989507	-0.844658	-1.01905	-0.965303	-0.921167	-0.871204	-0.767159
1H-Pyrrole-2-carboxAldehyde	0.554201	1.6875	0.457863	0.291113	0.801881	1.49773	-0.88273	-0.886013	-0.879672	-0.877277	-0.880736	-0.883867
3-Hexenal, (Z)-	-1.19721	-0.45341	-0.938047	-1.09764	-0.935132	-0.800823	1.2549	0.588697	1.26286	0.222422	1.00311	1.09027
Benzene, 1-methyl-4-nitro-	1.2095	1.61418	0.716298	0.604619	0.321023	0.95735	-0.977317	-0.88282	-1.11285	-0.617518	-0.910342	-0.922128
4-Hexen-1-ol, acetate	0.510542	1.67003	0.47948	0.277702	0.807243	1.53273	-0.878553	-0.882637	-0.877433	-0.877092	-0.881097	-0.880915
3,6-Dimethyl-2,3,3a,4,5,7a-hexahydrobenzofuran	1.20889	1.64463	0.712579	0.531711	0.357611	0.949164	-0.990222	-0.895134	-1.12409	-0.60466	-0.91196	-0.878524
Dihydro-3-(2H)-thiophenone	0.941159	1.23895	0.397319	0.973129	0.803905	1.22351	-0.709786	-0.712841	-1.00277	-1.07349	-1.04095	-1.03813
